# Supplementary material for: Transcriptional profiling of trait deterioration in the insect pathogenic nematode Heterorhabditis bacteriophora
Source: BMC Genomics. 2009 Dec 15;10:609. doi: 10.1186/1471-2164-10-609 (PMC2805696; doi:10.1186/1471-2164-10-609)
Supplement: Additional file 3 — KEGG biochemical mappings for Heterorhabditis bacteriophora differentially expressed ESTs. Differentially expressed ESTs were mapped to different biochemical pathways via Kyoto encyclopedia of genes and genomes (KEGG) [24]. [file 1471-2164-10-609-S3.XLSX]

## Sheet: KEGG classification
Additional file 3- KEGG biochemical mappings for Heterorhabditis bacteriophora differentially expressed ESTs.
Pathway	KEGG pathway	Seqs in Pathway	Enzyme	EzymeId	NrSeqs	Seqs
Parkinson's disease	Neurodegenerative diseases	61	ubiquitin---protein ligase	ec:6.3.2.19	2	gi|149397019|gb|ES740428.1|ES740428, gi|149400560|gb|ES743969.1|ES743969
Parkinson's disease	Neurodegenerative diseases	61	H+-transporting two-sector ATPase	ec:3.6.3.14	11	gi|183183314|gb|FF679373.1|FF679373, gi|156783580|gb|EX011485.1|EX011485, gi|149396932|gb|ES740341.1|ES740341, gi|145973706|gb|ES413394.1|ES413394, gi|149399615|gb|ES743024.1|ES743024, gi|115342469|gb|EG025722.1|EG025722, gi|149400813|gb|ES744222.1|ES744222, gi|145974364|gb|ES414052.1|ES414052, gi|156783907|gb|EX011812.1|EX011812, gi|156783658|gb|EX011563.1|EX011563, contig_1679
Parkinson's disease	Neurodegenerative diseases	61	NADH dehydrogenase (ubiquinone)	ec:1.6.5.3	3	gi|115342189|gb|EG025442.1|EG025442, gi|145971869|gb|ES411557.1|ES411557, gi|156782379|gb|EX010284.1|EX010284
Parkinson's disease	Neurodegenerative diseases	61	peptidylprolyl isomerase	ec:5.2.1.8	1	gi|156779132|gb|EX007037.1|EX007037
Parkinson's disease	Neurodegenerative diseases	61	cytochrome-c oxidase	ec:1.9.3.1	43	gi|156784293|gb|EX012198.1|EX012198, gi|156779958|gb|EX007863.1|EX007863, gi|149399353|gb|ES742762.1|ES742762, gi|149399553|gb|ES742962.1|ES742962, gi|158949666|gb|EX911878.1|EX911878, gi|145972807|gb|ES412495.1|ES412495, gi|156783031|gb|EX010936.1|EX010936, gi|183184677|gb|FF679196.1|FF679196, gi|149396629|gb|ES740038.1|ES740038, gi|156781873|gb|EX009778.1|EX009778, gi|156783305|gb|EX011210.1|EX…
Parkinson's disease	Neurodegenerative diseases	61	tyrosine 3-monooxygenase	ec:1.14.16.2	1	contig_832
Oxidative phosphorylation	Energy metabolism	57	H+-exporting ATPase	ec:3.6.3.6	10	gi|183183314|gb|FF679373.1|FF679373, gi|156783580|gb|EX011485.1|EX011485, gi|149396932|gb|ES740341.1|ES740341, gi|149399615|gb|ES743024.1|ES743024, gi|115342469|gb|EG025722.1|EG025722, gi|149400813|gb|ES744222.1|ES744222, gi|145974364|gb|ES414052.1|ES414052, gi|156783907|gb|EX011812.1|EX011812, gi|156783658|gb|EX011563.1|EX011563, contig_1679
Oxidative phosphorylation	Energy metabolism	57	H+-transporting two-sector ATPase	ec:3.6.3.14	11	gi|183183314|gb|FF679373.1|FF679373, gi|156783580|gb|EX011485.1|EX011485, gi|149396932|gb|ES740341.1|ES740341, gi|145973706|gb|ES413394.1|ES413394, gi|149399615|gb|ES743024.1|ES743024, gi|115342469|gb|EG025722.1|EG025722, gi|149400813|gb|ES744222.1|ES744222, gi|145974364|gb|ES414052.1|ES414052, gi|156783907|gb|EX011812.1|EX011812, gi|156783658|gb|EX011563.1|EX011563, contig_1679
Oxidative phosphorylation	Energy metabolism	57	NADH dehydrogenase (ubiquinone)	ec:1.6.5.3	3	gi|115342189|gb|EG025442.1|EG025442, gi|145971869|gb|ES411557.1|ES411557, gi|156782379|gb|EX010284.1|EX010284
Oxidative phosphorylation	Energy metabolism	57	cytochrome-c oxidase	ec:1.9.3.1	43	gi|156784293|gb|EX012198.1|EX012198, gi|156779958|gb|EX007863.1|EX007863, gi|149399353|gb|ES742762.1|ES742762, gi|149399553|gb|ES742962.1|ES742962, gi|158949666|gb|EX911878.1|EX911878, gi|145972807|gb|ES412495.1|ES412495, gi|156783031|gb|EX010936.1|EX010936, gi|183184677|gb|FF679196.1|FF679196, gi|149396629|gb|ES740038.1|ES740038, gi|156781873|gb|EX009778.1|EX009778, gi|156783305|gb|EX011210.1|EX…
Vibrio cholerae infection	Infectious diseases	22	phosphoinositide phospholipase C	ec:3.1.4.11	1	gi|156781245|gb|EX009150.1|EX009150
Vibrio cholerae infection	Infectious diseases	22	H+-transporting two-sector ATPase	ec:3.6.3.14	11	gi|183183314|gb|FF679373.1|FF679373, gi|156783580|gb|EX011485.1|EX011485, gi|149396932|gb|ES740341.1|ES740341, gi|145973706|gb|ES413394.1|ES413394, gi|149399615|gb|ES743024.1|ES743024, gi|115342469|gb|EG025722.1|EG025722, gi|149400813|gb|ES744222.1|ES744222, gi|145974364|gb|ES414052.1|ES414052, gi|156783907|gb|EX011812.1|EX011812, gi|156783658|gb|EX011563.1|EX011563, contig_1679
Vibrio cholerae infection	Infectious diseases	22	protein disulfide-isomerase	ec:5.3.4.1	10	gi|145970574|gb|ES410262.1|ES410262, gi|145972350|gb|ES412038.1|ES412038, gi|149398584|gb|ES741993.1|ES741993, gi|145970409|gb|ES410097.1|ES410097, gi|145974143|gb|ES413831.1|ES413831, gi|145968803|gb|ES408491.1|ES408491, gi|156780173|gb|EX008078.1|EX008078, gi|149396248|gb|ES739657.1|ES739657, gi|156780809|gb|EX008714.1|EX008714, gi|145973041|gb|ES412729.1|ES412729
Glycine, serine and threonine metabolism	Amino acid metabolism	18	aspartate-semialdehyde dehydrogenase	ec:1.2.1.11	1	gi|149397203|gb|ES740612.1|ES740612
Glycine, serine and threonine metabolism	Amino acid metabolism	18	L-threonine 3-dehydrogenase	ec:1.1.1.103	2	contig_2231, contig_2386
Glycine, serine and threonine metabolism	Amino acid metabolism	18	phosphoglycerate dehydrogenase	ec:1.1.1.95	6	gi|149396870|gb|ES740279.1|ES740279, gi|156784717|gb|EX012622.1|EX012622, gi|149398107|gb|ES741516.1|ES741516, gi|149400313|gb|ES743722.1|ES743722, gi|158948008|gb|EX910309.1|EX910309, gi|156781460|gb|EX009365.1|EX009365
Glycine, serine and threonine metabolism	Amino acid metabolism	18	glycine---tRNA ligase	ec:6.1.1.14	1	gi|145970789|gb|ES410477.1|ES410477
Glycine, serine and threonine metabolism	Amino acid metabolism	18	serine---tRNA ligase	ec:6.1.1.11	1	gi|149397957|gb|ES741366.1|ES741366
Glycine, serine and threonine metabolism	Amino acid metabolism	18	betaine-aldehyde dehydrogenase	ec:1.2.1.8	3	gi|145973942|gb|ES413630.1|ES413630, gi|145971440|gb|ES411128.1|ES411128, gi|149400838|gb|ES744247.1|ES744247
Glycine, serine and threonine metabolism	Amino acid metabolism	18	aminomethyltransferase	ec:2.1.2.10	1	gi|149397016|gb|ES740425.1|ES740425
Glycine, serine and threonine metabolism	Amino acid metabolism	18	sarcosine oxidase	ec:1.5.3.10	1	gi|149397016|gb|ES740425.1|ES740425
Glycine, serine and threonine metabolism	Amino acid metabolism	18	threonine---tRNA ligase	ec:6.1.1.3	1	gi|145970789|gb|ES410477.1|ES410477
Glycine, serine and threonine metabolism	Amino acid metabolism	18	choline kinase	ec:2.7.1.32	1	gi|158950797|gb|EX913393.1|EX913393
Glycine, serine and threonine metabolism	Amino acid metabolism	18	phosphoserine phosphatase	ec:3.1.3.30	1	gi|156782597|gb|EX010502.1|EX010502
Glycine, serine and threonine metabolism	Amino acid metabolism	18	dihydrolipoyl dehydrogenase	ec:1.8.1.4	1	gi|156782873|gb|EX010778.1|EX010778
Epithelial cell signaling in Helicobacter pylori infection	Infectious diseases	15	non-specific protein-tyrosine kinase	ec:2.7.10.2	1	gi|156781977|gb|EX009882.1|EX009882
Epithelial cell signaling in Helicobacter pylori infection	Infectious diseases	15	phosphoinositide phospholipase C	ec:3.1.4.11	1	gi|156781245|gb|EX009150.1|EX009150
Epithelial cell signaling in Helicobacter pylori infection	Infectious diseases	15	H+-transporting two-sector ATPase	ec:3.6.3.14	11	gi|183183314|gb|FF679373.1|FF679373, gi|156783580|gb|EX011485.1|EX011485, gi|149396932|gb|ES740341.1|ES740341, gi|145973706|gb|ES413394.1|ES413394, gi|149399615|gb|ES743024.1|ES743024, gi|115342469|gb|EG025722.1|EG025722, gi|149400813|gb|ES744222.1|ES744222, gi|145974364|gb|ES414052.1|ES414052, gi|156783907|gb|EX011812.1|EX011812, gi|156783658|gb|EX011563.1|EX011563, contig_1679
Epithelial cell signaling in Helicobacter pylori infection	Infectious diseases	15	protein-tyrosine-phosphatase	ec:3.1.3.48	2	gi|145971975|gb|ES411663.1|ES411663, contig_2453
Photosynthesis	Energy metabolism	13	ferredoxin---NADP+ reductase	ec:1.18.1.2	2	gi|145971668|gb|ES411356.1|ES411356, gi|156781693|gb|EX009598.1|EX009598
Photosynthesis	Energy metabolism	13	H+-transporting two-sector ATPase	ec:3.6.3.14	11	gi|183183314|gb|FF679373.1|FF679373, gi|156783580|gb|EX011485.1|EX011485, gi|149396932|gb|ES740341.1|ES740341, gi|145973706|gb|ES413394.1|ES413394, gi|149399615|gb|ES743024.1|ES743024, gi|115342469|gb|EG025722.1|EG025722, gi|149400813|gb|ES744222.1|ES744222, gi|145974364|gb|ES414052.1|ES414052, gi|156783907|gb|EX011812.1|EX011812, gi|156783658|gb|EX011563.1|EX011563, contig_1679
Huntington's disease	Neurodegenerative diseases	13	protein-glutamine gamma-glutamyltransferase	ec:2.3.2.13	10	gi|145970574|gb|ES410262.1|ES410262, gi|145972350|gb|ES412038.1|ES412038, gi|149398584|gb|ES741993.1|ES741993, gi|145970409|gb|ES410097.1|ES410097, gi|145974143|gb|ES413831.1|ES413831, gi|145968803|gb|ES408491.1|ES408491, gi|156780173|gb|EX008078.1|EX008078, gi|149396248|gb|ES739657.1|ES739657, gi|156780809|gb|EX008714.1|EX008714, gi|145973041|gb|ES412729.1|ES412729
Huntington's disease	Neurodegenerative diseases	13	ubiquitin---protein ligase	ec:6.3.2.19	2	gi|149397019|gb|ES740428.1|ES740428, gi|149400560|gb|ES743969.1|ES743969
Huntington's disease	Neurodegenerative diseases	13	GAPDH (phosphorylating)	ec:1.2.1.12	1	gi|149397203|gb|ES740612.1|ES740612
Glycolysis / Gluconeogenesis	carbohydrate metabolism	11	pyruvate dehydrogenase (acetyl-transferring)	ec:1.2.4.1	1	contig_2070
Glycolysis / Gluconeogenesis	carbohydrate metabolism	11	fructose-bisphosphate aldolase	ec:4.1.2.13	2	gi|115342257|gb|EG025510.1|EG025510, gi|149400678|gb|ES744087.1|ES744087
Glycolysis / Gluconeogenesis	carbohydrate metabolism	11	glucose-6-phosphate isomerase	ec:5.3.1.9	1	gi|149397487|gb|ES740896.1|ES740896
Glycolysis / Gluconeogenesis	carbohydrate metabolism	11	hexokinase	ec:2.7.1.1	1	gi|156780031|gb|EX007936.1|EX007936
Glycolysis / Gluconeogenesis	carbohydrate metabolism	11	GAPDH (phosphorylating)	ec:1.2.1.12	1	gi|149397203|gb|ES740612.1|ES740612
Glycolysis / Gluconeogenesis	carbohydrate metabolism	11	aldehyde dehydrogenase [NAD(P)+]	ec:1.2.1.5	3	gi|145973942|gb|ES413630.1|ES413630, gi|145971440|gb|ES411128.1|ES411128, gi|149400838|gb|ES744247.1|ES744247
Glycolysis / Gluconeogenesis	carbohydrate metabolism	11	aldehyde dehydrogenase (NAD+)	ec:1.2.1.3	1	gi|145971440|gb|ES411128.1|ES411128
Glycolysis / Gluconeogenesis	carbohydrate metabolism	11	pyruvate kinase	ec:2.7.1.40	1	gi|145968881|gb|ES408569.1|ES408569
Glycolysis / Gluconeogenesis	carbohydrate metabolism	11	dihydrolipoyl dehydrogenase	ec:1.8.1.4	1	gi|156782873|gb|EX010778.1|EX010778
Type III secretion system	Genetic information processing	11	H+-transporting two-sector ATPase	ec:3.6.3.14	11	gi|183183314|gb|FF679373.1|FF679373, gi|156783580|gb|EX011485.1|EX011485, gi|149396932|gb|ES740341.1|ES740341, gi|145973706|gb|ES413394.1|ES413394, gi|149399615|gb|ES743024.1|ES743024, gi|115342469|gb|EG025722.1|EG025722, gi|149400813|gb|ES744222.1|ES744222, gi|145974364|gb|ES414052.1|ES414052, gi|156783907|gb|EX011812.1|EX011812, gi|156783658|gb|EX011563.1|EX011563, contig_1679
Flagellar assembly	Genetic information processing	11	H+-transporting two-sector ATPase	ec:3.6.3.14	11	gi|183183314|gb|FF679373.1|FF679373, gi|156783580|gb|EX011485.1|EX011485, gi|149396932|gb|ES740341.1|ES740341, gi|145973706|gb|ES413394.1|ES413394, gi|149399615|gb|ES743024.1|ES743024, gi|115342469|gb|EG025722.1|EG025722, gi|149400813|gb|ES744222.1|ES744222, gi|145974364|gb|ES414052.1|ES414052, gi|156783907|gb|EX011812.1|EX011812, gi|156783658|gb|EX011563.1|EX011563, contig_1679
Arginine and proline metabolism	Amino acid metabolism	11	1-pyrroline-5-carboxylate dehydrogenase	ec:1.5.1.12	3	gi|145973942|gb|ES413630.1|ES413630, gi|145971440|gb|ES411128.1|ES411128, gi|149400838|gb|ES744247.1|ES744247
Arginine and proline metabolism	Amino acid metabolism	11	nitric-oxide synthase	ec:1.14.13.39	2	gi|145971668|gb|ES411356.1|ES411356, gi|156781693|gb|EX009598.1|EX009598
Arginine and proline metabolism	Amino acid metabolism	11	proline---tRNA ligase	ec:6.1.1.15	1	gi|145970789|gb|ES410477.1|ES410477
Arginine and proline metabolism	Amino acid metabolism	11	procollagen-proline dioxygenase	ec:1.14.11.2	1	gi|156780809|gb|EX008714.1|EX008714
Arginine and proline metabolism	Amino acid metabolism	11	ornithine aminotransferase	ec:2.6.1.13	1	gi|149400835|gb|ES744244.1|ES744244
Arginine and proline metabolism	Amino acid metabolism	11	argininosuccinate lyase	ec:4.3.2.1	1	gi|156783533|gb|EX011438.1|EX011438
Arginine and proline metabolism	Amino acid metabolism	11	glutamate dehydrogenase [NAD(P)+]	ec:1.4.1.3	2	gi|156786782|gb|EX014687.1|EX014687, gi|183185277|gb|FF680848.1|FF680848
Valine, leucine and isoleucine degradation	Amino acid metabolism	11	methylmalonate-semialdehyde dehydrogenase (acylating)	ec:1.2.1.27	3	gi|145973942|gb|ES413630.1|ES413630, gi|145971440|gb|ES411128.1|ES411128, gi|149400838|gb|ES744247.1|ES744247
Valine, leucine and isoleucine degradation	Amino acid metabolism	11	enoyl-CoA hydratase	ec:4.2.1.17	2	gi|145971662|gb|ES411350.1|ES411350, contig_540
Valine, leucine and isoleucine degradation	Amino acid metabolism	11	acetyl-CoA C-acetyltransferase	ec:2.3.1.9	1	contig_540
Valine, leucine and isoleucine degradation	Amino acid metabolism	11	aldehyde dehydrogenase (NAD+)	ec:1.2.1.3	1	gi|145971440|gb|ES411128.1|ES411128
Valine, leucine and isoleucine degradation	Amino acid metabolism	11	3-hydroxyacyl-CoA dehydrogenase	ec:1.1.1.35	2	gi|145970639|gb|ES410327.1|ES410327, contig_540
Valine, leucine and isoleucine degradation	Amino acid metabolism	11	3-hydroxyisobutyrate dehydrogenase	ec:1.1.1.31	1	gi|156786720|gb|EX014625.1|EX014625
Valine, leucine and isoleucine degradation	Amino acid metabolism	11	acetyl-CoA C-acyltransferase	ec:2.3.1.16	1	contig_540
Valine, leucine and isoleucine degradation	Amino acid metabolism	11	dihydrolipoyl dehydrogenase	ec:1.8.1.4	1	gi|156782873|gb|EX010778.1|EX010778
Valine, leucine and isoleucine degradation	Amino acid metabolism	11	acyl-CoA dehydrogenase	ec:1.3.99.3	1	gi|149396422|gb|ES739831.1|ES739831
Valine, leucine and isoleucine degradation	Amino acid metabolism	11	propionyl-CoA carboxylase	ec:6.4.1.3	2	gi|149396498|gb|ES739907.1|ES739907, gi|156780356|gb|EX008261.1|EX008261
Antigen processing and presentation	Immune system	10	protein disulfide-isomerase	ec:5.3.4.1	10	gi|145970574|gb|ES410262.1|ES410262, gi|145972350|gb|ES412038.1|ES412038, gi|149398584|gb|ES741993.1|ES741993, gi|145970409|gb|ES410097.1|ES410097, gi|145974143|gb|ES413831.1|ES413831, gi|145968803|gb|ES408491.1|ES408491, gi|156780173|gb|EX008078.1|EX008078, gi|149396248|gb|ES739657.1|ES739657, gi|156780809|gb|EX008714.1|EX008714, gi|145973041|gb|ES412729.1|ES412729
Complement and coagulation cascades	Immune system	10	protein-glutamine gamma-glutamyltransferase	ec:2.3.2.13	10	gi|145970574|gb|ES410262.1|ES410262, gi|145972350|gb|ES412038.1|ES412038, gi|149398584|gb|ES741993.1|ES741993, gi|145970409|gb|ES410097.1|ES410097, gi|145974143|gb|ES413831.1|ES413831, gi|145968803|gb|ES408491.1|ES408491, gi|156780173|gb|EX008078.1|EX008078, gi|149396248|gb|ES739657.1|ES739657, gi|156780809|gb|EX008714.1|EX008714, gi|145973041|gb|ES412729.1|ES412729
Purine metabolism	Nucleotide metabolism	10	DNA-directed RNA polymerase	ec:2.7.7.6	1	gi|156779991|gb|EX007896.1|EX007896
Purine metabolism	Nucleotide metabolism	10	IMP cyclohydrolase	ec:3.5.4.10	1	gi|149400704|gb|ES744113.1|ES744113
Purine metabolism	Nucleotide metabolism	10	AICAR formyltransferase	ec:2.1.2.3	1	gi|149400704|gb|ES744113.1|ES744113
Purine metabolism	Nucleotide metabolism	10	purine-nucleoside phosphorylase	ec:2.4.2.1	1	contig-229
Purine metabolism	Nucleotide metabolism	10	ribose-phosphate diphosphokinase	ec:2.7.6.1	2	gi|145972757|gb|ES412445.1|ES412445, gi|156782981|gb|EX010886.1|EX010886
Purine metabolism	Nucleotide metabolism	10	pyruvate kinase	ec:2.7.1.40	1	gi|145968881|gb|ES408569.1|ES408569
Purine metabolism	Nucleotide metabolism	10	adenylosuccinate lyase	ec:4.3.2.2	1	gi|156783533|gb|EX011438.1|EX011438
Purine metabolism	Nucleotide metabolism	10	bis(5'-nucleosyl)-tetraphosphatase (asymmetrical)	ec:3.6.1.17	1	gi|149398352|gb|ES741761.1|ES741761
Purine metabolism	Nucleotide metabolism	10	nucleoside-triphosphatase	ec:3.6.1.15	1	gi|156784077|gb|EX011982.1|EX011982
Purine metabolism	Nucleotide metabolism	10	ribonucleoside-diphosphate reductase	ec:1.17.4.1	1	gi|156784452|gb|EX012357.1|EX012357
Propanoate metabolism	carbohydrate metabolism	9	methylmalonate-semialdehyde dehydrogenase (acylating)	ec:1.2.1.27	3	gi|145973942|gb|ES413630.1|ES413630, gi|145971440|gb|ES411128.1|ES411128, gi|149400838|gb|ES744247.1|ES744247
Propanoate metabolism	carbohydrate metabolism	9	enoyl-CoA hydratase	ec:4.2.1.17	2	gi|145971662|gb|ES411350.1|ES411350, contig_540
Propanoate metabolism	carbohydrate metabolism	9	malonate-semialdehyde dehydrogenase (acetylating)	ec:1.2.1.18	2	gi|145973942|gb|ES413630.1|ES413630, gi|149400838|gb|ES744247.1|ES744247
Propanoate metabolism	carbohydrate metabolism	9	acetyl-CoA C-acetyltransferase	ec:2.3.1.9	1	contig_540
Propanoate metabolism	carbohydrate metabolism	9	aldehyde dehydrogenase (NAD+)	ec:1.2.1.3	1	gi|145971440|gb|ES411128.1|ES411128
Propanoate metabolism	carbohydrate metabolism	9	4-aminobutyrate transaminase	ec:2.6.1.19	1	gi|149400835|gb|ES744244.1|ES744244
Propanoate metabolism	carbohydrate metabolism	9	methylmalonyl-CoA decarboxylase	ec:4.1.1.41	2	gi|149396498|gb|ES739907.1|ES739907, gi|156780356|gb|EX008261.1|EX008261
Propanoate metabolism	carbohydrate metabolism	9	acyl-CoA dehydrogenase	ec:1.3.99.3	1	gi|149396422|gb|ES739831.1|ES739831
Propanoate metabolism	carbohydrate metabolism	9	propionyl-CoA carboxylase	ec:6.4.1.3	2	gi|149396498|gb|ES739907.1|ES739907, gi|156780356|gb|EX008261.1|EX008261
Glyoxylate and dicarboxylate metabolism	carbohydrate metabolism	9	phosphoglycolate phosphatase	ec:3.1.3.18	1	gi|158948398|gb|EX910617.1|EX910617
Glyoxylate and dicarboxylate metabolism	carbohydrate metabolism	9	methenyltetrahydrofolate cyclohydrolase	ec:3.5.4.9	1	gi|149395588|gb|ES739189.1|ES739189
Glyoxylate and dicarboxylate metabolism	carbohydrate metabolism	9	citrate (Si)-synthase	ec:2.3.3.1	2	gi|145971363|gb|ES411051.1|ES411051, gi|145972833|gb|ES412521.1|ES412521
Glyoxylate and dicarboxylate metabolism	carbohydrate metabolism	9	aconitate hydratase	ec:4.2.1.3	3	gi|145970127|gb|ES409815.1|ES409815, gi|156786769|gb|EX014674.1|EX014674, gi|149397746|gb|ES741155.1|ES741155
Glyoxylate and dicarboxylate metabolism	carbohydrate metabolism	9	2-hydroxy-3-oxopropionate reductase	ec:1.1.1.60	1	gi|156786720|gb|EX014625.1|EX014625
Glyoxylate and dicarboxylate metabolism	carbohydrate metabolism	9	formate---tetrahydrofolate ligase	ec:6.3.4.3	1	gi|149395588|gb|ES739189.1|ES739189
Glyoxylate and dicarboxylate metabolism	carbohydrate metabolism	9	tartronate-semialdehyde synthase	ec:4.1.1.47	1	gi|156786466|gb|EX014371.1|EX014371
Butanoate metabolism	carbohydrate metabolism	8	pyruvate dehydrogenase (acetyl-transferring)	ec:1.2.4.1	1	contig_2070
Butanoate metabolism	carbohydrate metabolism	8	enoyl-CoA hydratase	ec:4.2.1.17	2	gi|145971662|gb|ES411350.1|ES411350, contig_540
Butanoate metabolism	carbohydrate metabolism	8	acetyl-CoA C-acetyltransferase	ec:2.3.1.9	1	contig_540
Butanoate metabolism	carbohydrate metabolism	8	aldehyde dehydrogenase (NAD+)	ec:1.2.1.3	1	gi|145971440|gb|ES411128.1|ES411128
Butanoate metabolism	carbohydrate metabolism	8	acetolactate synthase	ec:2.2.1.6	1	gi|156786466|gb|EX014371.1|EX014371
Butanoate metabolism	carbohydrate metabolism	8	4-aminobutyrate transaminase	ec:2.6.1.19	1	gi|149400835|gb|ES744244.1|ES744244
Butanoate metabolism	carbohydrate metabolism	8	acetoacetyl-CoA reductase	ec:1.1.1.36	1	gi|156779893|gb|EX007798.1|EX007798
Butanoate metabolism	carbohydrate metabolism	8	3-hydroxyacyl-CoA dehydrogenase	ec:1.1.1.35	2	gi|145970639|gb|ES410327.1|ES410327, contig_540
Butanoate metabolism	carbohydrate metabolism	8	3-hydroxybutyrate dehydrogenase	ec:1.1.1.30	1	gi|156779893|gb|EX007798.1|EX007798
Citrate cycle (TCA cycle)	carbohydrate metabolism	8	pyruvate dehydrogenase (acetyl-transferring)	ec:1.2.4.1	1	contig_2070
Citrate cycle (TCA cycle)	carbohydrate metabolism	8	citrate (Si)-synthase	ec:2.3.3.1	2	gi|145971363|gb|ES411051.1|ES411051, gi|145972833|gb|ES412521.1|ES412521
Citrate cycle (TCA cycle)	carbohydrate metabolism	8	aconitate hydratase	ec:4.2.1.3	3	gi|145970127|gb|ES409815.1|ES409815, gi|156786769|gb|EX014674.1|EX014674, gi|149397746|gb|ES741155.1|ES741155
Citrate cycle (TCA cycle)	carbohydrate metabolism	8	fumarate hydratase	ec:4.2.1.2	1	gi|156783533|gb|EX011438.1|EX011438
Citrate cycle (TCA cycle)	carbohydrate metabolism	8	dihydrolipoyl dehydrogenase	ec:1.8.1.4	1	gi|156782873|gb|EX010778.1|EX010778
beta-Alanine metabolism	Metabolism of other amino acids	8	enoyl-CoA hydratase	ec:4.2.1.17	2	gi|145971662|gb|ES411350.1|ES411350, contig_540
beta-Alanine metabolism	Metabolism of other amino acids	8	malonate-semialdehyde dehydrogenase (acetylating)	ec:1.2.1.18	2	gi|145973942|gb|ES413630.1|ES413630, gi|149400838|gb|ES744247.1|ES744247
beta-Alanine metabolism	Metabolism of other amino acids	8	aldehyde dehydrogenase (NAD+)	ec:1.2.1.3	1	gi|145971440|gb|ES411128.1|ES411128
beta-Alanine metabolism	Metabolism of other amino acids	8	4-aminobutyrate transaminase	ec:2.6.1.19	1	gi|149400835|gb|ES744244.1|ES744244
beta-Alanine metabolism	Metabolism of other amino acids	8	beta-ureidopropionase	ec:3.5.1.60	1	gi|156780887|gb|EX008792.1|EX008792
beta-Alanine metabolism	Metabolism of other amino acids	8	acyl-CoA dehydrogenase	ec:1.3.99.3	1	gi|149396422|gb|ES739831.1|ES739831
Cell cycle	Cellular process	8	non-specific protein-tyrosine kinase	ec:2.7.10.2	1	gi|156781977|gb|EX009882.1|EX009882
Cell cycle	Cellular process	8	ubiquitin---protein ligase	ec:6.3.2.19	2	gi|149397019|gb|ES740428.1|ES740428, gi|149400560|gb|ES743969.1|ES743969
Cell cycle	Cellular process	8	tau-protein kinase	ec:2.7.11.26	1	gi|149397491|gb|ES740900.1|ES740900
Cell cycle	Cellular process	8	cyclin-dependent kinase	ec:2.7.11.22	2	gi|145971004|gb|ES410692.1|ES410692, contig_2675
Cell cycle	Cellular process	8	protein-tyrosine-phosphatase	ec:3.1.3.48	2	gi|145971975|gb|ES411663.1|ES411663, contig_2453
T cell receptor signaling pathway	Cellular process	8	phosphoprotein phosphatase	ec:3.1.3.16	1	gi|149396819|gb|ES740228.1|ES740228
T cell receptor signaling pathway	Cellular process	8	non-specific protein-tyrosine kinase	ec:2.7.10.2	1	gi|156781977|gb|EX009882.1|EX009882
T cell receptor signaling pathway	Cellular process	8	ubiquitin---protein ligase	ec:6.3.2.19	2	gi|149397019|gb|ES740428.1|ES740428, gi|149400560|gb|ES743969.1|ES743969
T cell receptor signaling pathway	Cellular process	8	cyclin-dependent kinase	ec:2.7.11.22	2	gi|145971004|gb|ES410692.1|ES410692, contig_2675
T cell receptor signaling pathway	Cellular process	8	protein-tyrosine-phosphatase	ec:3.1.3.48	2	gi|145971975|gb|ES411663.1|ES411663, contig_2453
Glutamate metabolism	Amino acid metabolism	7	1-pyrroline-5-carboxylate dehydrogenase	ec:1.5.1.12	3	gi|145973942|gb|ES413630.1|ES413630, gi|145971440|gb|ES411128.1|ES411128, gi|149400838|gb|ES744247.1|ES744247
Glutamate metabolism	Amino acid metabolism	7	glutamate---ammonia ligase	ec:6.3.1.2	1	gi|156784265|gb|EX012170.1|EX012170
Glutamate metabolism	Amino acid metabolism	7	4-aminobutyrate transaminase	ec:2.6.1.19	1	gi|149400835|gb|ES744244.1|ES744244
Glutamate metabolism	Amino acid metabolism	7	glutamate dehydrogenase [NAD(P)+]	ec:1.4.1.3	2	gi|156786782|gb|EX014687.1|EX014687, gi|183185277|gb|FF680848.1|FF680848
Glutamate metabolism	Amino acid metabolism	7	glutamate dehydrogenase	ec:1.4.1.2	1	gi|156786782|gb|EX014687.1|EX014687
Calcium signaling pathway	Signal transduction	7	phosphoprotein phosphatase	ec:3.1.3.16	1	gi|149396819|gb|ES740228.1|ES740228
Calcium signaling pathway	Signal transduction	7	non-specific protein-tyrosine kinase	ec:2.7.10.2	1	gi|156781977|gb|EX009882.1|EX009882
Calcium signaling pathway	Signal transduction	7	phosphoinositide phospholipase C	ec:3.1.4.11	1	gi|156781245|gb|EX009150.1|EX009150
Calcium signaling pathway	Signal transduction	7	nitric-oxide synthase	ec:1.14.13.39	2	gi|145971668|gb|ES411356.1|ES411356, gi|156781693|gb|EX009598.1|EX009598
Calcium signaling pathway	Signal transduction	7	Ca2+-transporting ATPase	ec:3.6.3.8	1	gi|149398509|gb|ES741918.1|ES741918
Calcium signaling pathway	Signal transduction	7	peptidylprolyl isomerase	ec:5.2.1.8	1	gi|156779132|gb|EX007037.1|EX007037
Chronic myeloid leukemia	Human disease	7	non-specific protein-tyrosine kinase	ec:2.7.10.2	1	gi|156781977|gb|EX009882.1|EX009882
Chronic myeloid leukemia	Human disease	7	ubiquitin---protein ligase	ec:6.3.2.19	2	gi|149397019|gb|ES740428.1|ES740428, gi|149400560|gb|ES743969.1|ES743969
Chronic myeloid leukemia	Human disease	7	cyclin-dependent kinase	ec:2.7.11.22	2	gi|145971004|gb|ES410692.1|ES410692, contig_2675
Chronic myeloid leukemia	Human disease	7	protein-tyrosine-phosphatase	ec:3.1.3.48	2	gi|145971975|gb|ES411663.1|ES411663, contig_2453
Tyrosine metabolism	Amino acid metabolism	7	4-hydroxyphenylpyruvate dioxygenase	ec:1.13.11.27	2	gi|145970682|gb|ES410370.1|ES410370, gi|149396404|gb|ES739813.1|ES739813
Tyrosine metabolism	Amino acid metabolism	7	fumarylacetoacetase	ec:3.7.1.2	1	gi|145973110|gb|ES412798.1|ES412798
Tyrosine metabolism	Amino acid metabolism	7	aldehyde dehydrogenase [NAD(P)+]	ec:1.2.1.5	3	gi|145973942|gb|ES413630.1|ES413630, gi|145971440|gb|ES411128.1|ES411128, gi|149400838|gb|ES744247.1|ES744247
Tyrosine metabolism	Amino acid metabolism	7	tyrosine 3-monooxygenase	ec:1.14.16.2	1	contig_832
Insulin signaling pathway	Cellular process	7	phosphoprotein phosphatase	ec:3.1.3.16	1	gi|149396819|gb|ES740228.1|ES740228
Insulin signaling pathway	Cellular process	7	ubiquitin---protein ligase	ec:6.3.2.19	2	gi|149397019|gb|ES740428.1|ES740428, gi|149400560|gb|ES743969.1|ES743969
Insulin signaling pathway	Cellular process	7	tau-protein kinase	ec:2.7.11.26	1	gi|149397491|gb|ES740900.1|ES740900
Insulin signaling pathway	Cellular process	7	pyruvate kinase	ec:2.7.1.40	1	gi|145968881|gb|ES408569.1|ES408569
Insulin signaling pathway	Cellular process	7	protein-tyrosine-phosphatase	ec:3.1.3.48	2	gi|145971975|gb|ES411663.1|ES411663, contig_2453
One carbon pool by folate	Metabolism of cofactors and vitamins	7	methenyltetrahydrofolate cyclohydrolase	ec:3.5.4.9	1	gi|149395588|gb|ES739189.1|ES739189
One carbon pool by folate	Metabolism of cofactors and vitamins	7	AICAR formyltransferase	ec:2.1.2.3	1	gi|149400704|gb|ES744113.1|ES744113
One carbon pool by folate	Metabolism of cofactors and vitamins	7	aminomethyltransferase	ec:2.1.2.10	1	gi|149397016|gb|ES740425.1|ES740425
One carbon pool by folate	Metabolism of cofactors and vitamins	7	formate---tetrahydrofolate ligase	ec:6.3.4.3	1	gi|149395588|gb|ES739189.1|ES739189
One carbon pool by folate	Metabolism of cofactors and vitamins	7	formyltetrahydrofolate dehydrogenase	ec:1.5.1.6	3	gi|145973942|gb|ES413630.1|ES413630, gi|145971440|gb|ES411128.1|ES411128, gi|149400838|gb|ES744247.1|ES744247
One carbon pool by folate	Metabolism of cofactors and vitamins	7	methylenetetrahydrofolate reductase [NAD(P)H]	ec:1.5.1.20	1	gi|149398099|gb|ES741508.1|ES741508
Fatty acid metabolism	Lipid metabolism	6	enoyl-CoA hydratase	ec:4.2.1.17	2	gi|145971662|gb|ES411350.1|ES411350, contig_540
Fatty acid metabolism	Lipid metabolism	6	acetyl-CoA C-acetyltransferase	ec:2.3.1.9	1	contig_540
Fatty acid metabolism	Lipid metabolism	6	aldehyde dehydrogenase (NAD+)	ec:1.2.1.3	1	gi|145971440|gb|ES411128.1|ES411128
Fatty acid metabolism	Lipid metabolism	6	3-hydroxyacyl-CoA dehydrogenase	ec:1.1.1.35	2	gi|145970639|gb|ES410327.1|ES410327, contig_540
Fatty acid metabolism	Lipid metabolism	6	acetyl-CoA C-acyltransferase	ec:2.3.1.16	1	contig_540
Fatty acid metabolism	Lipid metabolism	6	glutaryl-CoA dehydrogenase	ec:1.3.99.7	1	gi|156779520|gb|EX007425.1|EX007425
Fatty acid metabolism	Lipid metabolism	6	acyl-CoA dehydrogenase	ec:1.3.99.3	1	gi|149396422|gb|ES739831.1|ES739831
Lysine biosynthesis	Amino acid metabolism	6	homoaconitate hydratase	ec:4.2.1.36	3	gi|145970127|gb|ES409815.1|ES409815, gi|156786769|gb|EX014674.1|EX014674, gi|149397746|gb|ES741155.1|ES741155
Lysine biosynthesis	Amino acid metabolism	6	L-aminoadipate-semialdehyde dehydrogenase	ec:1.2.1.31 1	1	gi|145971440|gb|ES411128.1|ES411128
Lysine biosynthesis	Amino acid metabolism	6	aspartate-semialdehyde dehydrogenase	ec:1.2.1.11	1	gi|149397203|gb|ES740612.1|ES740612
Lysine biosynthesis	Amino acid metabolism	6	lysine---tRNA ligase	ec:6.1.1.6	1	contig_762
Pentose phosphate pathway	carbohydrate metabolism	6	fructose-bisphosphate aldolase	ec:4.1.2.13	2	gi|115342257|gb|EG025510.1|EG025510, gi|149400678|gb|ES744087.1|ES744087
Pentose phosphate pathway	carbohydrate metabolism	6	glucose-6-phosphate isomerase	ec:5.3.1.9	1	gi|149397487|gb|ES740896.1|ES740896
Pentose phosphate pathway	carbohydrate metabolism	6	ribose-phosphate diphosphokinase	ec:2.7.6.1	2	gi|145972757|gb|ES412445.1|ES412445, gi|156782981|gb|EX010886.1|EX010886													81870, gi|158948829|gb|EX910557.1|EX910557, gi|115342293|gb|EG025546.1|EG025546, gi|156780089|gb|EX007994.1|EX007994, gi|158951243|gb|EX913568.1|EX913568, gi|149399597|gb|ES743006.1|ES743006, gi|156786450|gb|EX014355.1|EX014355, gi|183185745|gb|FF681208.1|FF681208, gi|156783557|gb|EX011462.1|EX011462, gi|156786456|gb|EX014361.1|EX014361, gi|156785587|gb|EX013492.1|EX013492, gi|156786492|gb|EX0143…
Pentose phosphate pathway	carbohydrate metabolism	6	phosphogluconate dehydrogenase (decarboxylating)	ec:1.1.1.44	1	gi|156786720|gb|EX014625.1|EX014625
Tryptophan metabolism	Amino acid metabolism	6	enoyl-CoA hydratase	ec:4.2.1.17	2	gi|145971662|gb|ES411350.1|ES411350, contig_540
Tryptophan metabolism	Amino acid metabolism	6	acetyl-CoA C-acetyltransferase	ec:2.3.1.9	1	contig_540
Tryptophan metabolism	Amino acid metabolism	6	aldehyde dehydrogenase (NAD+)	ec:1.2.1.3	1	gi|145971440|gb|ES411128.1|ES411128
Tryptophan metabolism	Amino acid metabolism	6	3-hydroxyacyl-CoA dehydrogenase	ec:1.1.1.35	2	gi|145970639|gb|ES410327.1|ES410327, contig_540
Tryptophan metabolism	Amino acid metabolism	6	glutaryl-CoA dehydrogenase	ec:1.3.99.7	1	gi|156779520|gb|EX007425.1|EX007425
Tryptophan metabolism	Amino acid metabolism	6	tryptophan 5-monooxygenase	ec:1.14.16.4	1	contig_832
Phenylalanine metabolism	Amino acid metabolism	6	4-hydroxyphenylpyruvate dioxygenase	ec:1.13.11.27	2	gi|145970682|gb|ES410370.1|ES410370, gi|149396404|gb|ES739813.1|ES739813
Phenylalanine metabolism	Amino acid metabolism	6	peroxidase	ec:1.11.1.7	1	contig_1024
Phenylalanine metabolism	Amino acid metabolism	6	aldehyde dehydrogenase [NAD(P)+]	ec:1.2.1.5	3	gi|145973942|gb|ES413630.1|ES413630, gi|145971440|gb|ES411128.1|ES411128, gi|149400838|gb|ES744247.1|ES744247
Valine, leucine and isoleucine biosynthesis	Amino acid metabolism	6	3-isopropylmalate dehydratase	ec:4.2.1.33	3	gi|145970127|gb|ES409815.1|ES409815, gi|156786769|gb|EX014674.1|EX014674, gi|149397746|gb|ES741155.1|ES741155
Valine, leucine and isoleucine biosynthesis	Amino acid metabolism	6	pyruvate dehydrogenase (acetyl-transferring)	ec:1.2.4.1	1	contig_2070
Valine, leucine and isoleucine biosynthesis	Amino acid metabolism	6	acetolactate synthase	ec:2.2.1.6	1	gi|156786466|gb|EX014371.1|EX014371
Valine, leucine and isoleucine biosynthesis	Amino acid metabolism	6	valine---tRNA ligase	ec:6.1.1.9	1	contig_1164
Valine, leucine and isoleucine biosynthesis	Amino acid metabolism	6	isoleucine---tRNA ligase	ec:6.1.1.5	1	contig_1164
Valine, leucine and isoleucine biosynthesis	Amino acid metabolism	6	leucine---tRNA ligase	ec:6.1.1.4	1	contig_1164
p53 signaling pathway	Cellular process	6	phosphoprotein phosphatase	ec:3.1.3.16	1	gi|149396819|gb|ES740228.1|ES740228
p53 signaling pathway	Cellular process	6	ubiquitin---protein ligase	ec:6.3.2.19	2	gi|149397019|gb|ES740428.1|ES740428, gi|149400560|gb|ES743969.1|ES743969
p53 signaling pathway	Cellular process	6	cyclin-dependent kinase	ec:2.7.11.22	2	gi|145971004|gb|ES410692.1|ES410692, contig_2675
p53 signaling pathway	Cellular process	6	ribonucleoside-diphosphate reductase	ec:1.17.4.1	1	gi|156784452|gb|EX012357.1|EX012357
Nitrogen metabolism	Energy metabolism	6	glutamate---ammonia ligase	ec:6.3.1.2	1	gi|156784265|gb|EX012170.1|EX012170
Nitrogen metabolism	Energy metabolism	6	aspartate ammonia-lyase	ec:4.3.1.1	1	gi|156783533|gb|EX011438.1|EX011438
Nitrogen metabolism	Energy metabolism	6	carbonate dehydratase	ec:4.2.1.1	1	gi|158948474|gb|EX910693.1|EX910693
Nitrogen metabolism	Energy metabolism	6	aminomethyltransferase	ec:2.1.2.10	1	gi|149397016|gb|ES740425.1|ES740425
Nitrogen metabolism	Energy metabolism	6	glutamate dehydrogenase [NAD(P)+]	ec:1.4.1.3	2	gi|156786782|gb|EX014687.1|EX014687, gi|183185277|gb|FF680848.1|FF680848
Nitrogen metabolism	Energy metabolism	6	glutamate dehydrogenase	ec:1.4.1.2	1	gi|156786782|gb|EX014687.1|EX014687
Lysine degradation	Amino acid metabolism	5	enoyl-CoA hydratase	ec:4.2.1.17	2	gi|145971662|gb|ES411350.1|ES411350, contig_540
Lysine degradation	Amino acid metabolism	5	acetyl-CoA C-acetyltransferase	ec:2.3.1.91	1	contig_540
Lysine degradation	Amino acid metabolism	5	aldehyde dehydrogenase (NAD+)	ec:1.2.1.3	1	gi|145971440|gb|ES411128.1|ES411128
Lysine degradation	Amino acid metabolism	5	3-hydroxyacyl-CoA dehydrogenase	ec:1.1.1.35	2	gi|145970639|gb|ES410327.1|ES410327, contig_540
Lysine degradation	Amino acid metabolism	5	glutaryl-CoA dehydrogenase	ec:1.3.99.7	1	gi|156779520|gb|EX007425.1|EX007425
Natural killer cell mediated cytotoxicity	Cellular process	5	phosphoprotein phosphatase	ec:3.1.3.16	1	gi|149396819|gb|ES740228.1|ES740228
Natural killer cell mediated cytotoxicity	Cellular process	5	non-specific protein-tyrosine kinase	ec:2.7.10.2	1	gi|156781977|gb|EX009882.1|EX009882
Natural killer cell mediated cytotoxicity	Cellular process	5	phosphoinositide phospholipase C	ec:3.1.4.11	1	gi|156781245|gb|EX009150.1|EX009150
Natural killer cell mediated cytotoxicity	Cellular process	5	protein-tyrosine-phosphatase	ec:3.1.3.48	2	gi|145971975|gb|ES411663.1|ES411663, contig_2453
Jak-STAT signaling pathway	Signal transduction	5	non-specific protein-tyrosine kinase	ec:2.7.10.2	1	gi|156781977|gb|EX009882.1|EX009882
Jak-STAT signaling pathway	Signal transduction	5	ubiquitin---protein ligase	ec:6.3.2.19	2	gi|149397019|gb|ES740428.1|ES740428, gi|149400560|gb|ES743969.1|ES743969
Jak-STAT signaling pathway	Signal transduction	5	protein-tyrosine-phosphatase	ec:3.1.3.48	2	gi|145971975|gb|ES411663.1|ES411663, contig_2453
Alanine and aspartate metabolism	Amino acid metabolism	5	malonate-semialdehyde dehydrogenase (acetylating)	ec:1.2.1.18	2	gi|145973942|gb|ES413630.1|ES413630, gi|149400838|gb|ES744247.1|ES744247
Alanine and aspartate metabolism	Amino acid metabolism	5	aspartate ammonia-lyase	ec:4.3.1.1	1	gi|156783533|gb|EX011438.1|EX011438
Alanine and aspartate metabolism	Amino acid metabolism	5	asparagine---tRNA ligase	ec:6.1.1.22	1	contig_762
Alanine and aspartate metabolism	Amino acid metabolism	5	aspartate---tRNA ligase	ec:6.1.1.12	1	contig_762
Alanine and aspartate metabolism	Amino acid metabolism	5	4-aminobutyrate transaminase	ec:2.6.1.19	1	gi|149400835|gb|ES744244.1|ES744244
Alanine and aspartate metabolism	Amino acid metabolism	5	adenylosuccinate lyase	ec:4.3.2.2	1	gi|156783533|gb|EX011438.1|EX011438
Alanine and aspartate metabolism	Amino acid metabolism	5	argininosuccinate lyase	ec:4.3.2.1	1	gi|156783533|gb|EX011438.1|EX011438
Pyrimidine metabolism	Nucleotide metabolism	5	DNA-directed RNA polymerase	ec:2.7.7.6	1	gi|156779991|gb|EX007896.1|EX007896
Pyrimidine metabolism	Nucleotide metabolism	5	purine-nucleoside phosphorylase	ec:2.4.2.1	1	contig-229
Pyrimidine metabolism	Nucleotide metabolism	5	beta-ureidopropionase	ec:3.5.1.60	1	gi|156780887|gb|EX008792.1|EX008792
Pyrimidine metabolism	Nucleotide metabolism	5	bis(5'-nucleosyl)-tetraphosphatase (asymmetrical)	ec:3.6.1.17	1	gi|149398352|gb|ES741761.1|ES741761
Pyrimidine metabolism	Nucleotide metabolism	5	ribonucleoside-diphosphate reductase	ec:1.17.4.1	1	gi|156784452|gb|EX012357.1|EX012357
ErbB signaling pathway	Signal transduction	5	non-specific protein-tyrosine kinase	ec:2.7.10.2	1	gi|156781977|gb|EX009882.1|EX009882
ErbB signaling pathway	Signal transduction	5	ubiquitin---protein ligase	ec:6.3.2.19	2	gi|149397019|gb|ES740428.1|ES740428, gi|149400560|gb|ES743969.1|ES743969
ErbB signaling pathway	Signal transduction	5	phosphoinositide phospholipase C	ec:3.1.4.11	1	gi|156781245|gb|EX009150.1|EX009150
ErbB signaling pathway	Signal transduction	5	tau-protein kinase	ec:2.7.11.26	1	gi|149397491|gb|ES740900.1|ES740900
Pyruvate metabolism	carbohydrate metabolism	5	pyruvate dehydrogenase (acetyl-transferring)	ec:1.2.4.1	1	contig_2070
Pyruvate metabolism	carbohydrate metabolism	5	acetyl-CoA C-acetyltransferase	ec:2.3.1.9	1	contig_540
Pyruvate metabolism	carbohydrate metabolism	5	aldehyde dehydrogenase (NAD+)	ec:1.2.1.3	1	gi|145971440|gb|ES411128.1|ES411128
Pyruvate metabolism	carbohydrate metabolism	5	pyruvate kinase	ec:2.7.1.40	1	gi|145968881|gb|ES408569.1|ES408569
Pyruvate metabolism	carbohydrate metabolism	5	dihydrolipoyl dehydrogenase	ec:1.8.1.4	1	gi|156782873|gb|EX010778.1|EX010778
Aminoacyl-tRNA biosynthesis	Translation	5	asparagine---tRNA ligase	ec:6.1.1.22	1	contig_762
Aminoacyl-tRNA biosynthesis	Translation	5	histidine---tRNA ligase	ec:6.1.1.21	2	gi|149396192|gb|ES739601.1|ES739601, gi|145970789|gb|ES410477.1|ES410477
Aminoacyl-tRNA biosynthesis	Translation	5	proline---tRNA ligase	ec:6.1.1.15	1	gi|145970789|gb|ES410477.1|ES410477
Aminoacyl-tRNA biosynthesis	Translation	5	glycine---tRNA ligase	ec:6.1.1.14	1	gi|145970789|gb|ES410477.1|ES410477
Aminoacyl-tRNA biosynthesis	Translation	5	aspartate---tRNA ligase	ec:6.1.1.12	1	contig_762
Aminoacyl-tRNA biosynthesis	Translation	5	serine---tRNA ligase	ec:6.1.1.11	1	gi|149397957|gb|ES741366.1|ES741366
Aminoacyl-tRNA biosynthesis	Translation	5	methionine---tRNA ligase	ec:6.1.1.10	1	contig_1164
Aminoacyl-tRNA biosynthesis	Translation	5	valine---tRNA ligase	ec:6.1.1.9	1	contig_1164
Aminoacyl-tRNA biosynthesis	Translation	5	lysine---tRNA ligase	ec:6.1.1.6	1	contig_762
Aminoacyl-tRNA biosynthesis	Translation	5	isoleucine---tRNA ligase	ec:6.1.1.5	1	contig_1164
Aminoacyl-tRNA biosynthesis	Translation	5	leucine---tRNA ligase	ec:6.1.1.4	1	contig_1164
Aminoacyl-tRNA biosynthesis	Translation	5	threonine---tRNA ligase	ec:6.1.1.3	1	gi|145970789|gb|ES410477.1|ES410477
Axon guidance	Development	5	phosphoprotein phosphatase	ec:3.1.3.16	1	gi|149396819|gb|ES740228.1|ES740228
Axon guidance	Development	5	non-specific protein-tyrosine kinase	ec:2.7.10.2	1	gi|156781977|gb|EX009882.1|EX009882
Axon guidance	Development	5	tau-protein kinase	ec:2.7.11.26 1	1	gi|149397491|gb|ES740900.1|ES740900
Axon guidance	Development	5	cyclin-dependent kinase	ec:2.7.11.22 2	2	gi|145971004|gb|ES410692.1|ES410692, contig_2675
Small cell lung cancer	Cancers	5	non-specific protein-tyrosine kinase	ec:2.7.10.2	1	gi|156781977|gb|EX009882.1|EX009882
Small cell lung cancer	Cancers	5	nitric-oxide synthase	ec:1.14.13.39	2	gi|145971668|gb|ES411356.1|ES411356, gi|156781693|gb|EX009598.1|EX009598
Small cell lung cancer	Cancers	5	cyclin-dependent kinase	ec:2.7.11.22	2	gi|145971004|gb|ES410692.1|ES410692, contig_2675
Prostate cancer	Cancers	5	ubiquitin---protein ligase	ec:6.3.2.19	2	gi|149397019|gb|ES740428.1|ES740428, gi|149400560|gb|ES743969.1|ES743969
Prostate cancer	Cancers	5	tau-protein kinase	ec:2.7.11.26	1	gi|149397491|gb|ES740900.1|ES740900
Prostate cancer	Cancers	5	cyclin-dependent kinase	ec:2.7.11.22	2	gi|145971004|gb|ES410692.1|ES410692, contig_2675
Glioma	Cancers	5	ubiquitin---protein ligase	ec:6.3.2.19	2	gi|149397019|gb|ES740428.1|ES740428, gi|149400560|gb|ES743969.1|ES743969
Glioma	Cancers	5	phosphoinositide phospholipase C	ec:3.1.4.11	1	gi|156781245|gb|EX009150.1|EX009150
Glioma	Cancers	5	cyclin-dependent kinase	ec:2.7.11.22	2	gi|145971004|gb|ES410692.1|ES410692, contig_2675
Long-term depression	Nervous system	5	phosphoprotein phosphatase	ec:3.1.3.16	1	gi|149396819|gb|ES740228.1|ES740228
Long-term depression	Nervous system	5	non-specific protein-tyrosine kinase	ec:2.7.10.2	1	gi|156781977|gb|EX009882.1|EX009882
Long-term depression	Nervous system	5	phosphoinositide phospholipase C	ec:3.1.4.11	1	gi|156781245|gb|EX009150.1|EX009150
Long-term depression	Nervous system	5	nitric-oxide synthase	ec:1.14.13.39	2	gi|145971668|gb|ES411356.1|ES411356, gi|156781693|gb|EX009598.1|EX009598
Histidine metabolism	Amino acid metabolism	5	histidine---tRNA ligase	ec:6.1.1.21	2	gi|149396192|gb|ES739601.1|ES739601, gi|145970789|gb|ES410477.1|ES410477
Histidine metabolism	Amino acid metabolism	5	aldehyde dehydrogenase [NAD(P)+]	ec:1.2.1.5	3	gi|145973942|gb|ES413630.1|ES413630, gi|145971440|gb|ES411128.1|ES411128, gi|149400838|gb|ES744247.1|ES744247
Histidine metabolism	Amino acid metabolism	5	aldehyde dehydrogenase (NAD+)	ec:1.2.1.3	1	gi|145971440|gb|ES411128.1|ES411128
Wnt signaling pathway	Signal transduction	5	phosphoprotein phosphatase	ec:3.1.3.16	1	gi|149396819|gb|ES740228.1|ES740228
Wnt signaling pathway	Signal transduction	5	ubiquitin---protein ligase	ec:6.3.2.19	2	gi|149397019|gb|ES740428.1|ES740428, gi|149400560|gb|ES743969.1|ES743969
Wnt signaling pathway	Signal transduction	5	phosphoinositide phospholipase C	ec:3.1.4.11	1	gi|156781245|gb|EX009150.1|EX009150
Wnt signaling pathway	Signal transduction	5	tau-protein kinase	ec:2.7.11.26	1	gi|149397491|gb|ES740900.1|ES740900
B cell receptor signaling pathway	Immune system	5	phosphoprotein phosphatase	ec:3.1.3.16	1	gi|149396819|gb|ES740228.1|ES740228
B cell receptor signaling pathway	Immune system	5	non-specific protein-tyrosine kinase	ec:2.7.10.2	1	gi|156781977|gb|EX009882.1|EX009882
B cell receptor signaling pathway	Immune system	5	tau-protein kinase	ec:2.7.11.26	1	gi|149397491|gb|ES740900.1|ES740900
B cell receptor signaling pathway	Immune system	5	protein-tyrosine-phosphatase	ec:3.1.3.48	2	gi|145971975|gb|ES411663.1|ES411663, contig_2453
Fatty acid elongation in mitochondria	Lipid metabolism	4	enoyl-CoA hydratase	ec:4.2.1.17	2	gi|145971662|gb|ES411350.1|ES411350, contig_540
Fatty acid elongation in mitochondria	Lipid metabolism	4	trans-2-enoyl-CoA reductase (NADPH)	ec:1.3.1.38	1	gi|183182916|gb|FF679618.1|FF679618
Fatty acid elongation in mitochondria	Lipid metabolism	4	3-hydroxyacyl-CoA dehydrogenase	ec:1.1.1.35	2	gi|145970639|gb|ES410327.1|ES410327, contig_540
Fatty acid elongation in mitochondria	Lipid metabolism	4	acetyl-CoA C-acyltransferase	ec:2.3.1.16	1	contig_540
Selenoamino acid metabolism	Metabolism of other amino acids	4	selenide, water dikinase	ec:2.7.9.3	1	gi|149401243|gb|ES744652.1|ES744652
Selenoamino acid metabolism	Metabolism of other amino acids	4	adenosylhomocysteinase	ec:3.3.1.1	1	gi|156783063|gb|EX010968.1|EX010968
Selenoamino acid metabolism	Metabolism of other amino acids	4	methionine---tRNA ligase	ec:6.1.1.10	1	contig_1164
Selenoamino acid metabolism	Metabolism of other amino acids	4	methionine adenosyltransferase	ec:2.5.1.6	1	gi|158952481|gb|EX914791.1|EX914791
Benzoate degradation via CoA ligation	Xenobiotic biodegradation and metabolism	4	enoyl-CoA hydratase	ec:4.2.1.17	2	gi|145971662|gb|ES411350.1|ES411350, contig_540
Benzoate degradation via CoA ligation	Xenobiotic biodegradation and metabolism	4	acetyl-CoA C-acetyltransferase	ec:2.3.1.9	1	contig_540
Benzoate degradation via CoA ligation	Xenobiotic biodegradation and metabolism	4	3-hydroxyacyl-CoA dehydrogenase	ec:1.1.1.35	2	gi|145970639|gb|ES410327.1|ES410327, contig_540
Benzoate degradation via CoA ligation	Xenobiotic biodegradation and metabolism	4	glutaryl-CoA dehydrogenase	ec:1.3.99.7	1	gi|156779520|gb|EX007425.1|EX007425
Biosynthesis of unsaturated fatty acids	Lipid metabolism	4	enoyl-CoA hydratase	ec:4.2.1.17	2	gi|145971662|gb|ES411350.1|ES411350, contig_540
Biosynthesis of unsaturated fatty acids	Lipid metabolism	4	3-oxoacyl-[acyl-carrier-protein] reductase	ec:1.1.1.100	1	gi|156779893|gb|EX007798.1|EX007798
Biosynthesis of unsaturated fatty acids	Lipid metabolism	4	trans-2-enoyl-CoA reductase (NADPH)	ec:1.3.1.38	1	gi|183182916|gb|FF679618.1|FF679618
Biosynthesis of unsaturated fatty acids	Lipid metabolism	4	acetyl-CoA C-acyltransferase	ec:2.3.1.16	1	contig_540
PPAR signaling pathway	Endocryne system	4	enoyl-CoA hydratase	ec:4.2.1.17	2	gi|145971662|gb|ES411350.1|ES411350, contig_540
PPAR signaling pathway	Endocryne system	4	3-hydroxyacyl-CoA dehydrogenase	ec:1.1.1.35	2	gi|145970639|gb|ES410327.1|ES410327, contig_540
PPAR signaling pathway	Endocryne system	4	acetyl-CoA C-acyltransferase	ec:2.3.1.16	1	contig_540
PPAR signaling pathway	Endocryne system	4	acyl-CoA dehydrogenase	ec:1.3.99.3	1	gi|149396422|gb|ES739831.1|ES739831
Bladder cancer	Cancers	4	ubiquitin---protein ligase	ec:6.3.2.19	2	gi|149397019|gb|ES740428.1|ES740428, gi|149400560|gb|ES743969.1|ES743969
Bladder cancer	Cancers	4	cyclin-dependent kinase	ec:2.7.11.22 2	2	gi|145971004|gb|ES410692.1|ES410692, contig_2675
Melanoma	Cancers	4	ubiquitin---protein ligase	ec:6.3.2.19	2	gi|149397019|gb|ES740428.1|ES740428, gi|149400560|gb|ES743969.1|ES743969
Melanoma	Cancers	4	cyclin-dependent kinase	ec:2.7.11.22 2	1	gi|145971004|gb|ES410692.1|ES410692, contig_2675
Gap junction	Cell communication	4	non-specific protein-tyrosine kinase	ec:2.7.10.2	1	gi|156781977|gb|EX009882.1|EX009882
Gap junction	Cell communication	4	phosphoinositide phospholipase C	ec:3.1.4.11	1	gi|156781245|gb|EX009150.1|EX009150
Gap junction	Cell communication	4	cyclin-dependent kinase	ec:2.7.11.22	2	gi|145971004|gb|ES410692.1|ES410692, contig_2675
Tight junction	Cell communication	4	phosphoprotein phosphatase	ec:3.1.3.16	1	gi|149396819|gb|ES740228.1|ES740228														gi|158948829|gb|EX910557.1|EX910557, gi|115342293|gb|EG025546.1|EG025546, gi|156780089|gb|EX007994.1|EX007994, gi|158951243|gb|EX913568.1|EX913568, gi|149399597|gb|ES743006.1|ES743006, gi|156786450|gb|EX014355.1|EX014355, gi|183185745|gb|FF681208.1|FF681208, gi|156783557|gb|EX011462.1|EX011462, gi|156786456|gb|EX014361.1|EX014361, gi|156785587|gb|EX013492.1|EX013492, gi|156786492|gb|EX014397.1|EX…
Tight junction	Cell communication	4	non-specific protein-tyrosine kinase	ec:2.7.10.2	1	gi|156781977|gb|EX009882.1|EX009882
Tight junction	Cell communication	4	cyclin-dependent kinase	ec:2.7.11.22	2	gi|145971004|gb|ES410692.1|ES410692, contig_2675
Progesterone-mediated oocyte maturation	Cellular process	4	cyclin-dependent kinase	ec:2.7.11.22 2	2	gi|145971004|gb|ES410692.1|ES410692, contig_2675
Progesterone-mediated oocyte maturation	Cellular process	4	protein-tyrosine-phosphatase	ec:3.1.3.48	2	gi|145971975|gb|ES411663.1|ES411663, contig_2453
Leukocyte transendothelial migration	Immune system	4	non-specific protein-tyrosine kinase	ec:2.7.10.2	1	gi|156781977|gb|EX009882.1|EX009882
Leukocyte transendothelial migration	Immune system	4	phosphoinositide phospholipase C	ec:3.1.4.11	1	gi|156781245|gb|EX009150.1|EX009150
Leukocyte transendothelial migration	Immune system	4	protein-tyrosine-phosphatase	ec:3.1.3.48	2	gi|145971975|gb|ES411663.1|ES411663, contig_2453
Two-component system - General	Signal transduction	4	DNA-directed RNA polymerase	ec:2.7.7.6	1	gi|156779991|gb|EX007896.1|EX007896
Two-component system - General	Signal transduction	4	glutamate---ammonia ligase	ec:6.3.1.2	1	gi|156784265|gb|EX012170.1|EX012170
Two-component system - General	Signal transduction	4	acetyl-CoA C-acetyltransferase	ec:2.3.1.9	1	contig_540
Two-component system - General	Signal transduction	4	K+-transporting ATPase	ec:3.6.3.12	1	gi|149398509|gb|ES741918.1|ES741918
Reductive carboxylate cycle (CO2 fixation)	Energy metabolism	4	aconitate hydratase	ec:4.2.1.3	3	gi|145970127|gb|ES409815.1|ES409815, gi|156786769|gb|EX014674.1|EX014674, gi|149397746|gb|ES741155.1|ES741155
Reductive carboxylate cycle (CO2 fixation)	Energy metabolism	4	fumarate hydratase	ec:4.2.1.2	1	gi|156783533|gb|EX011438.1|EX011438
Cell cycle - yeast	Cell division	4	cyclin-dependent kinase	ec:2.7.11.22 2	2	gi|145971004|gb|ES410692.1|ES410692, contig_2675
Cell cycle - yeast	Cell division	4	protein-tyrosine-phosphatase	ec:3.1.3.48	2	gi|145971975|gb|ES411663.1|ES411663, contig_2453
Limonene and pinene degradation	Biosynthesis of secondary metabolites	3	enoyl-CoA hydratase	ec:4.2.1.17	2	gi|145971662|gb|ES411350.1|ES411350, contig_540
Limonene and pinene degradation	Biosynthesis of secondary metabolites	3	aldehyde dehydrogenase (NAD+)	ec:1.2.1.3	1	gi|145971440|gb|ES411128.1|ES411128
Methionine metabolism	Amino acid metabolism	3	adenosylhomocysteinase	ec:3.3.1.1	1	gi|156783063|gb|EX010968.1|EX010968
Methionine metabolism	Amino acid metabolism	3	methionine---tRNA ligase	ec:6.1.1.10	1	contig_1164
Methionine metabolism	Amino acid metabolism	3	methionine adenosyltransferase	ec:2.5.1.6	1	gi|158952481|gb|EX914791.1|EX914791
Starch and sucrose metabolism	carbohydrate metabolism	3	glucose-1-phosphate adenylyltransferase	ec:2.7.7.27 1	1	gi|145974196|gb|ES413884.1|ES413884
Starch and sucrose metabolism	carbohydrate metabolism	3	glucose-6-phosphate isomerase	ec:5.3.1.9 1	1	gi|149397487|gb|ES740896.1|ES740896
Starch and sucrose metabolism	carbohydrate metabolism	3	hexokinase	ec:2.7.1.1 1	1	gi|156780031|gb|EX007936.1|EX007936
Neurodegenerative Diseases	Human dieseases	3	ubiquitin---protein ligase	ec:6.3.2.19	2	gi|149397019|gb|ES740428.1|ES740428, gi|149400560|gb|ES743969.1|ES743969
Neurodegenerative Diseases	Human dieseases	3	GAPDH (phosphorylating)	ec:1.2.1.12	1	gi|149397203|gb|ES740612.1|ES740612
Fructose and mannose metabolism	carbohydrate metabolism	3	fructose-bisphosphate aldolase	ec:4.1.2.13	2	gi|115342257|gb|EG025510.1|EG025510, gi|149400678|gb|ES744087.1|ES744087
Fructose and mannose metabolism	carbohydrate metabolism	3	hexokinase	ec:2.7.1.1	1	gi|156780031|gb|EX007936.1|EX007936
Dentatorubropallidoluysian atrophy (DRPLA)	Neurodegenerative diseases	3	ubiquitin---protein ligase	ec:6.3.2.19	2	gi|149397019|gb|ES740428.1|ES740428, gi|149400560|gb|ES743969.1|ES743969
Dentatorubropallidoluysian atrophy (DRPLA)	Neurodegenerative diseases	3	GAPDH (phosphorylating)	ec:1.2.1.12	1	gi|149397203|gb|ES740612.1|ES740612
alpha-Linolenic acid metabolism	Lipid metabolism	3	enoyl-CoA hydratase	ec:4.2.1.17	2	gi|145971662|gb|ES411350.1|ES411350, contig_540
alpha-Linolenic acid metabolism	Lipid metabolism	3	3-hydroxyacyl-CoA dehydrogenase	ec:1.1.1.35	2	gi|145970639|gb|ES410327.1|ES410327, contig_540
alpha-Linolenic acid metabolism	Lipid metabolism	3	acetyl-CoA C-acyltransferase	ec:2.3.1.16	1	contig_540
Inositol metabolism	carbohydrate metabolism	3	methylmalonate-semialdehyde dehydrogenase (acylating)	ec:1.2.1.27	3	gi|145973942|gb|ES413630.1|ES413630, gi|145971440|gb|ES411128.1|ES411128, gi|149400838|gb|ES744247.1|ES744247
Inositol metabolism	carbohydrate metabolism	3	malonate-semialdehyde dehydrogenase (acetylating)	ec:1.2.1.18	2	gi|145973942|gb|ES413630.1|ES413630, gi|149400838|gb|ES744247.1|ES744247
Drug metabolism - cytochrome P450	Xenobiotic biodegradation and metabolism	3	aldehyde dehydrogenase [NAD(P)+]	ec:1.2.1.5	3	gi|145973942|gb|ES413630.1|ES413630, gi|145971440|gb|ES411128.1|ES411128, gi|149400838|gb|ES744247.1|ES744247
Metabolism of xenobiotics by cytochrome P450	Xenobiotic biodegradation and metabolism	3	aldehyde dehydrogenase [NAD(P)+]	ec:1.2.1.5	3	gi|145973942|gb|ES413630.1|ES413630, gi|145971440|gb|ES411128.1|ES411128, gi|149400838|gb|ES744247.1|ES744247
VEGF signaling pathway	Signal transduction	3	phosphoprotein phosphatase	ec:3.1.3.16	1	gi|149396819|gb|ES740228.1|ES740228
VEGF signaling pathway	Signal transduction	3	non-specific protein-tyrosine kinase	ec:2.7.10.2	1	gi|156781977|gb|EX009882.1|EX009882
VEGF signaling pathway	Signal transduction	3	phosphoinositide phospholipase C	ec:3.1.4.11	1	gi|156781245|gb|EX009150.1|EX009150
MAPK signaling pathway	Signal transduction	3	phosphoprotein phosphatase	ec:3.1.3.16	1	gi|149396819|gb|ES740228.1|ES740228
MAPK signaling pathway	Signal transduction	3	protein-tyrosine-phosphatase	ec:3.1.3.48	2	gi|145971975|gb|ES411663.1|ES411663, contig_2453
Non-small cell lung cancer	Cancers	3	phosphoinositide phospholipase C	ec:3.1.4.11	1	gi|156781245|gb|EX009150.1|EX009150
Non-small cell lung cancer	Cancers	3	cyclin-dependent kinase	ec:2.7.11.22	2	gi|145971004|gb|ES410692.1|ES410692, contig_2675
TGF-beta signaling pathway	Signal transduction	3	phosphoprotein phosphatase	ec:3.1.3.16	1	gi|149396819|gb|ES740228.1|ES740228
TGF-beta signaling pathway	Signal transduction	3	ubiquitin---protein ligase	ec:6.3.2.19	2	gi|149397019|gb|ES740428.1|ES740428, gi|149400560|gb|ES743969.1|ES743969
Pancreatic cancer	Cancers	3	non-specific protein-tyrosine kinase	ec:2.7.10.2	1	gi|156781977|gb|EX009882.1|EX009882
Pancreatic cancer	Cancers	3	cyclin-dependent kinase	ec:2.7.11.22	1	gi|145971004|gb|ES410692.1|ES410692, contig_2675
Renal cell carcinoma	Cancers	3	fumarate hydratase	ec:4.2.1.2	1	gi|156783533|gb|EX011438.1|EX011438
Renal cell carcinoma	Cancers	3	protein-tyrosine-phosphatase	ec:3.1.3.48	2	gi|145971975|gb|ES411663.1|ES411663, contig_2453
Amyotrophic lateral sclerosis (ALS)	Neurodegenerative diseases	3	phosphoprotein phosphatase	ec:3.1.3.16	1	gi|149396819|gb|ES740228.1|ES740228
Amyotrophic lateral sclerosis (ALS)	Neurodegenerative diseases	3	nitric-oxide synthase	ec:1.14.13.39	2	gi|145971668|gb|ES411356.1|ES411356, gi|156781693|gb|EX009598.1|EX009598
Adipocytokine signaling pathway	Cell communication	3	non-specific protein-tyrosine kinase	ec:2.7.10.2	1	gi|156781977|gb|EX009882.1|EX009882
Adipocytokine signaling pathway	Cell communication	3	protein-tyrosine-phosphatase	ec:3.1.3.48	2	gi|145971975|gb|ES411663.1|ES411663, contig_2453
Adherens junction	Cell communication	3	non-specific protein-tyrosine kinase	ec:2.7.10.2	1	gi|156781977|gb|EX009882.1|EX009882
Adherens junction	Cell communication	3	protein-tyrosine-phosphatase	ec:3.1.3.48	2	gi|145971975|gb|ES411663.1|ES411663, contig_2453
Caprolactam degradation	Xenobiotic biodegradation and metabolism	3	enoyl-CoA hydratase	ec:4.2.1.17	2	gi|145971662|gb|ES411350.1|ES411350, contig_540
Caprolactam degradation	Xenobiotic biodegradation and metabolism	3	3-hydroxyacyl-CoA dehydrogenase	ec:1.1.1.35	2	gi|145970639|gb|ES410327.1|ES410327, contig_540
Ubiquitin mediated proteolysis	Folding, sorting and degradation	3	ubiquitin---protein ligase	ec:6.3.2.19	2	gi|149397019|gb|ES740428.1|ES740428, gi|149400560|gb|ES743969.1|ES743969
Ubiquitin mediated proteolysis	Folding, sorting and degradation	3	peptidylprolyl isomerase	ec:5.2.1.8	1	gi|156779132|gb|EX007037.1|EX007037
Primary immunodeficiency	Folding, sorting and degradation	3	non-specific protein-tyrosine kinase	ec:2.7.10.2	1	gi|156781977|gb|EX009882.1|EX009882
Primary immunodeficiency	Folding, sorting and degradation	3	protein-tyrosine-phosphatase	ec:3.1.3.48	2	gi|145971975|gb|ES411663.1|ES411663, contig_2453
Focal adhesion	Cell communication	3	phosphoprotein phosphatase	ec:3.1.3.16	1	gi|149396819|gb|ES740228.1|ES740228
Focal adhesion	Cell communication	3	non-specific protein-tyrosine kinase	ec:2.7.10.2	1	gi|156781977|gb|EX009882.1|EX009882
Focal adhesion	Cell communication	3	tau-protein kinase	ec:2.7.11.26	1	gi|149397491|gb|ES740900.1|ES740900
Ubiquinone biosynthesis	Metabolism of cofactors and vitamins	3	NADH dehydrogenase (ubiquinone)	ec:1.6.5.3	3	gi|115342189|gb|EG025442.1|EG025442, gi|145971869|gb|ES411557.1|ES411557, gi|156782379|gb|EX010284.1|EX010284
Streptomycin biosynthesis	Biosynthesis of secondary metabolites	3	dTDP-4-dehydrorhamnose reductase	ec:1.1.1.133	1	contig_2884
Streptomycin biosynthesis	Biosynthesis of secondary metabolites	3	glucose-1-phosphate thymidylyltransferase	ec:2.7.7.24	1	gi|145974196|gb|ES413884.1|ES413884
Streptomycin biosynthesis	Biosynthesis of secondary metabolites	3	hexokinase	ec:2.7.1.1	1	gi|156780031|gb|EX007936.1|EX007936
Glutathione metabolism	Metabolism of other amino acids	3	glutamate---cysteine ligase	ec:6.3.2.2	1	gi|156781630|gb|EX009535.1|EX009535
Glutathione metabolism	Metabolism of other amino acids	3	phosphogluconate dehydrogenase (decarboxylating)	ec:1.1.1.44	1	gi|156786720|gb|EX014625.1|EX014625
Glutathione metabolism	Metabolism of other amino acids	3	ribonucleoside-diphosphate reductase	ec:1.17.4.1	1	gi|156784452|gb|EX012357.1|EX012357
Geraniol degradation	Xenobiotic biodegradation and metabolism	3	enoyl-CoA hydratase	ec:4.2.1.17	2	gi|145971662|gb|ES411350.1|ES411350, contig_540
Geraniol degradation	Xenobiotic biodegradation and metabolism	3	3-hydroxyacyl-CoA dehydrogenase	ec:1.1.1.35	2	gi|145970639|gb|ES410327.1|ES410327, contig_540
Geraniol degradation	Xenobiotic biodegradation and metabolism	3	acetyl-CoA C-acyltransferase	ec:2.3.1.16	1	contig_540
Carbon fixation in photosynthetic organisms	Energy metabolism	3	fructose-bisphosphate aldolase	ec:4.1.2.13	2	gi|115342257|gb|EG025510.1|EG025510, gi|149400678|gb|ES744087.1|ES744087
Carbon fixation in photosynthetic organisms	Energy metabolism	3	pyruvate kinase	ec:2.7.1.40	1	gi|145968881|gb|ES408569.1|ES408569
D-Glutamine and D-glutamate metabolism	Energy metabolism	2	glutamate dehydrogenase [NAD(P)+]	ec:1.4.1.3	2	gi|156786782|gb|EX014687.1|EX014687, gi|183185277|gb|FF680848.1|FF680848
Synthesis and degradation of ketone bodies	Lipid metabolism	2	acetyl-CoA C-acetyltransferase	ec:2.3.1.9	1	contig_540
Synthesis and degradation of ketone bodies	Lipid metabolism	2	3-hydroxybutyrate dehydrogenase	ec:1.1.1.30	1	gi|156779893|gb|EX007798.1|EX007798
Nucleotide excision repair	Replication and repair	2	cyclin-dependent kinase	ec:2.7.11.22	2	gi|145971004|gb|ES410692.1|ES410692, contig_2675
Fatty acid biosynthesis	Lipid metabolism	2	3-oxoacyl-[acyl-carrier-protein] reductase	ec:1.1.1.100	1	gi|156779893|gb|EX007798.1|EX007798
Fatty acid biosynthesis	Lipid metabolism	2	[acyl-carrier-protein] S-malonyltransferase	ec:2.3.1.39	1	contig_2386
Regulation of actin cytoskeleton	Cell motility	2	phosphoprotein phosphatase	ec:3.1.3.16	1	gi|149396819|gb|ES740228.1|ES740228
Regulation of actin cytoskeleton	Cell motility	2	non-specific protein-tyrosine kinase	ec:2.7.10.2	1	gi|156781977|gb|EX009882.1|EX009882
MAPK signaling pathway - yeast	Signal transduction	2	protein-tyrosine-phosphatase	ec:3.1.3.48	2	gi|145971975|gb|ES411663.1|ES411663, contig_2453
Urea cycle and metabolism of amino groups	Amino acid metabolism	2	aldehyde dehydrogenase (NAD+)	ec:1.2.1.3	1	gi|145971440|gb|ES411128.1|ES411128
Urea cycle and metabolism of amino groups	Amino acid metabolism	2	argininosuccinate lyase	ec:4.3.2.1	1	gi|156783533|gb|EX011438.1|EX011438
Urea cycle and metabolism of amino groups	Amino acid metabolism	2	glutamate-5-semialdehyde dehydrogenase	ec:1.2.1.41	1	gi|145971440|gb|ES411128.1|ES411128
Pantothenate and CoA biosynthesis	Metabolism of cofactors and vitamins	2	acetolactate synthase	ec:2.2.1.6	1	gi|156786466|gb|EX014371.1|EX014371
Pantothenate and CoA biosynthesis	Metabolism of cofactors and vitamins	2	beta-ureidopropionase	ec:3.5.1.60 1	1	gi|156780887|gb|EX008792.1|EX008792
Sphingolipid metabolism	Lipid metabolism	2	sphingomyelin phosphodiesterase	ec:3.1.4.12	2	gi|156785500|gb|EX013405.1|EX013405, gi|145974076|gb|ES413764.1|ES413764
Glycerophospholipid metabolism	Lipid metabolism	2	glycerol-3-phosphate dehydrogenase	ec:1.1.99.5	1	gi|156785811|gb|EX013716.1|EX013716
Glycerophospholipid metabolism	Lipid metabolism	2	choline kinase	ec:2.7.1.32	1	gi|158950797|gb|EX913393.1|EX913393
Type I diabetes mellitus	Metabolic disorders	2	protein-tyrosine-phosphatase	ec:3.1.3.48	2	gi|145971975|gb|ES411663.1|ES411663, contig_2453
Benzoate degradation via hydroxylation	Xenobiotic biodegradation and metabolism	2	3-carboxy-cis,cis-muconate cycloisomerase	ec:5.5.1.2	1	gi|156783533|gb|EX011438.1|EX011438
Benzoate degradation via hydroxylation	Xenobiotic biodegradation and metabolism	2	acetyl-CoA C-acyltransferase	ec:2.3.1.16	1	contig_540
Alzheimer's disease	Neurodegenerative diseases	2	GAPDH (phosphorylating)	ec:1.2.1.12	1	gi|149397203|gb|ES740612.1|ES740612
Alzheimer's disease	Neurodegenerative diseases	2	tau-protein kinase	ec:2.7.11.26	1	gi|149397491|gb|ES740900.1|ES740900
Long-term potentiation	Nervous system	2	phosphoprotein phosphatase	ec:3.1.3.16	1	gi|149396819|gb|ES740228.1|ES740228
Long-term potentiation	Nervous system	2	phosphoinositide phospholipase C	ec:3.1.4.11	1	gi|156781245|gb|EX009150.1|EX009150
Melanogenesis	Endocryne system	2	phosphoinositide phospholipase C	ec:3.1.4.11	1	gi|156781245|gb|EX009150.1|EX009150
Melanogenesis	Endocryne system	2	tau-protein kinase	ec:2.7.11.26 1	1	gi|149397491|gb|ES740900.1|ES740900
GnRH signaling pathway	Endocryne system	2	non-specific protein-tyrosine kinase	ec:2.7.10.2	1	gi|156781977|gb|EX009882.1|EX009882
GnRH signaling pathway	Endocryne system	2	phosphoinositide phospholipase C	ec:3.1.4.11	1	gi|156781245|gb|EX009150.1|EX009150
Aminosugars metabolism	carbohydrate metabolism	2	UDP-N-acetylglucosamine diphosphorylase	ec:2.7.7.23	1	gi|145974196|gb|ES413884.1|ES413884
Aminosugars metabolism	carbohydrate metabolism	2	hexokinase	ec:2.7.1.1	1	gi|156780031|gb|EX007936.1|EX007936
Cell adhesion molecules (CAMs)	carbohydrate metabolism	2	protein-tyrosine-phosphatase	ec:3.1.3.48	2	gi|145971975|gb|ES411663.1|ES411663, contig_2453
Polyketide sugar unit biosynthesis	Biosynthesis of polyketides	2	dTDP-4-dehydrorhamnose reductase	ec:1.1.1.133	1	contig_2884
Polyketide sugar unit biosynthesis	Biosynthesis of polyketides	2	glucose-1-phosphate thymidylyltransferase	ec:2.7.7.24	1	gi|145974196|gb|ES413884.1|ES413884
Nucleotide sugars metabolism	Carbohydrate metabolism	2	dTDP-4-dehydrorhamnose reductase	ec:1.1.1.133	1	contig_2884
Nucleotide sugars metabolism	Carbohydrate metabolism	2	glucose-1-phosphate thymidylyltransferase	ec:2.7.7.24	1	gi|145974196|gb|ES413884.1|ES413884
Methane metabolism	Energy metabolism	2	peroxidase	ec:1.11.1.7	1	contig_1024
Methane metabolism	Energy metabolism	2	methylenetetrahydrofolate reductase [NAD(P)H]	ec:1.5.1.20	1	gi|149398099|gb|ES741508.1|ES741508
Fc epsilon RI signaling pathway	Immune system	2	non-specific protein-tyrosine kinase	ec:2.7.10.2	1	gi|156781977|gb|EX009882.1|EX009882
Fc epsilon RI signaling pathway	Immune system	2	phosphoinositide phospholipase C	ec:3.1.4.11	1	gi|156781245|gb|EX009150.1|EX009150
Bile acid biosynthesis	Lipid metabolism	2	aldehyde dehydrogenase (NAD+)	ec:1.2.1.3	1	gi|145971440|gb|ES411128.1|ES411128
Bile acid biosynthesis	Lipid metabolism	2	acetyl-CoA C-acyltransferase	ec:2.3.1.16	1	contig_540
Porphyrin and chlorophyll metabolism	Metabolism of cofactors and vitamins	1	glutamate-1-semialdehyde 2,1-aminomutase	ec:5.4.3.8	1	gi|149400835|gb|ES744244.1|ES744244
C5-Branched dibasic acid metabolism	carbohydrate metabolism	1	acetolactate synthase	ec:2.2.1.6 1	1	gi|156786466|gb|EX014371.1|EX014371
Asthma	Human disease	1	peroxidase	ec:1.11.1.7	1	contig_1024
RNA polymerase	Transcription	1	DNA-directed RNA polymerase	ec:2.7.7.6	1	gi|156779991|gb|EX007896.1|EX007896
Ascorbate and aldarate metabolism	carbohydrate metabolism	1	aldehyde dehydrogenase (NAD+)	ec:1.2.1.3	1	gi|145971440|gb|ES411128.1|ES411128
Galactose metabolism	carbohydrate metabolism	1	hexokinase	ec:2.7.1.1	1	gi|156780031|gb|EX007936.1|EX007936
Styrene degradation	Xenobiotic biodegradation and metabolism	1	fumarylacetoacetase	ec:3.7.1.2	1	gi|145973110|gb|ES412798.1|ES412798
Ethylbenzene degradation	Xenobiotic biodegradation and metabolism	1	acetyl-CoA C-acyltransferase	ec:2.3.1.16	1	contig_540
3-Chloroacrylic acid degradation	Xenobiotic biodegradation and metabolism	1	aldehyde dehydrogenase (NAD+)	ec:1.2.1.3	1	gi|145971440|gb|ES411128.1|ES411128
Pentose and glucuronate interconversions	carbohydrate metabolism	1	2-deoxy-D-gluconate 3-dehydrogenase	ec:1.1.1.125 1	1	gi|156779893|gb|EX007798.1|EX007798
1,2-Dichloroethane degradation	Xenobiotic biodegradation and metabolism	1	aldehyde dehydrogenase (NAD+)	ec:1.2.1.3	1	gi|145971440|gb|ES411128.1|ES411128
Drug metabolism - other enzymes	Xenobiotic biodegradation and metabolism	1	beta-ureidopropionase	ec:3.5.1.60	1	gi|156780887|gb|EX008792.1|EX008792
Apoptosis	Cell growth and death	1	phosphoprotein phosphatase	ec:3.1.3.16	1	gi|149396819|gb|ES740228.1|ES740228
Biotin metabolism	Metabolism of cofactors and vitamins	1	adenosylmethionine-8-amino7-oxononanoate transaminase	ec:2.6.1.62	1	gi|149400835|gb|ES744244.1|ES744244
Nicotinate and nicotinamide metabolism	Metabolism of cofactors and vitamins	1	purine-nucleoside phosphorylase	ec:2.4.2.1	1	contig-229
Phenylalanine, tyrosine and tryptophan biosynthesis	Amino acid metabolism	1	phenylalanine 4-monooxygenase	ec:1.14.16.1 1	1	contig_832
Inositol phosphate metabolism	carbohydrate metabolism	1	phosphoinositide phospholipase C	ec:3.1.4.11	1	gi|156781245|gb|EX009150.1|EX009150
Basal cell carcinoma	Cancers	1	tau-protein kinase	ec:2.7.11.26 1	1	gi|149397491|gb|ES740900.1|ES740900
Glycerolipid metabolism	Lipid metabolism	1	aldehyde dehydrogenase (NAD+)	ec:1.2.1.3	1	gi|145971440|gb|ES411128.1|ES411128
Glycan structures - biosynthesis 1	Glycan biosynthesis and metabolism	1	mannosyl-oligosaccharide 1,2-alpha-mannosidase	ec:3.2.1.113	1	contig_864
Endometrial cancer	Cancers	1	tau-protein kinase	ec:2.7.11.26	1	gi|149397491|gb|ES740900.1|ES740900
Colorectal cancer	Cancers	1	tau-protein kinase	ec:2.7.11.26	1	gi|149397491|gb|ES740900.1|ES740900
Hedgehog signaling pathway	Signal transduction	1	tau-protein kinase	ec:2.7.11.26	1	gi|149397491|gb|ES740900.1|ES740900
Type II diabetes mellitus	Metabolic disorders	1	pyruvate kinase	ec:2.7.1.40	1	gi|145968881|gb|ES408569.1|ES408569
Peptidoglycan biosynthesis	Glycan biosynthesis and metabolism	1	glutamate---ammonia ligase	ec:6.3.1.2	1	gi|156784265|gb|EX012170.1|EX012170
Androgen and estrogen metabolism	Lipid metabolism	1	estradiol 17beta-dehydrogenase	ec:1.1.1.62	1	gi|156779893|gb|EX007798.1|EX007798
Phenylpropanoid biosynthesis	Biosynthesis of secondary metabolites	1	peroxidase	ec:1.11.1.7	1	contig_1024
Lipopolysaccharide biosynthesis	Glycan biosynthesis and metabolism	1	acyl-UDP-N-acetylglucosamine O-acyltransferase	ec:2.3.1.129	1	gi|145974196|gb|ES413884.1|ES413884
Thiamine metabolism	Metabolism of cofactors and vitamins	1	nucleoside-triphosphatase	ec:3.6.1.15	1	gi|156784077|gb|EX011982.1|EX011982
Phosphatidylinositol signaling system	Signal transduction	1	phosphoinositide phospholipase C	ec:3.1.4.11	1	gi|156781245|gb|EX009150.1|EX009150
Pathogenic Escherichia coli infection - EPEC	Infectious diseases	1	non-specific protein-tyrosine kinase	ec:2.7.10.2	1	gi|156781977|gb|EX009882.1|EX009882
Pathogenic Escherichia coli infection - EHEC	Infectious diseases	1	non-specific protein-tyrosine kinase	ec:2.7.10.2	1	gi|156781977|gb|EX009882.1|EX009882
ABC transporters - General	Membrane transport	1	polyamine-transporting ATPase	ec:3.6.3.31	1	contig_2680
High-mannose type N-glycan biosynthesis	Glycan biosynthesis and metabolism	1	mannosyl-oligosaccharide 1,2-alpha-mannosidase	ec:3.2.1.113	1	contig_864
N-Glycan biosynthesis	Glycan biosynthesis and metabolism	1	mannosyl-oligosaccharide 1,2-alpha-mannosidase	ec:3.2.1.113	1	contig_864
Total		3100			798
